# Supplementary material for: Glutathione S-transferases play a role in the detoxification of flumethrin and chlorpyrifos in Haemaphysalis longicornis
Source: Parasit Vectors. 2018 Aug 9;11:460. doi: 10.1186/s13071-018-3044-9 (PMC6085608; doi:10.1186/s13071-018-3044-9)
Supplement: Supplementary file 3 — Figure S3. Multiple sequence alignments of the nucleotide sequence of HlGST (a) and HlGST2 (b) of parthenogenetic, male and female ticks. Sequencing was performed using an automated sequencer (ABI PRISM 3100, Genetic Analyzer; Applied Biosystems, Foster City, CA, USA). Multiple sequence alignments of GST genes were done using MAFFT version 7 program (www.mafft.cbrc.jp). Asterisks indicate identity. Start and stop codons are in red. (ZIP 69 kb) [file 13071_2018_3044_MOESM3_ESM.zip]

Archive with 2 entries (2 files):
- Additional File 3 Figure S3a 20180726.pdf
- Additional File 3 Figure S3b 20180726.pdf
